# Supplementary material for: OptPipe - a pipeline for optimizing metabolic engineering targets
Source: BMC Syst Biol. 2017 Dec 21;11:143. doi: 10.1186/s12918-017-0515-0 (PMC5740890; doi:10.1186/s12918-017-0515-0)
Supplement: Supplementary file 2 — OptPipe - Supplementary Results. Additional Tables. (XLSX 221 kb) [file 12918_2017_515_MOESM2_ESM.xlsx]

## Sheet: All KO reactions
ACC_glycogen_c	<=> glycogen[c]
FUM_d	fum[e] <=> fum[c]
MAL_d	mal_L[e] <=> mal_L[c]
ackA	h[c] + atp[c] + ac[c] <=> adp[c] + actp[c]
ddh	h[c] + nadph[c] + nh3[c] + thdp[c] -> nadp[c] + 26dap_M[c]
fas_IA_MA	0.071 C140ACP[c] + 0.332 C150ACP[c] + 0.408 C160ACP[c] + 0.189 C161ACP[c] -> ACP[c] + FREEMYCOLICACID[c]
fumC	h2o[c] + fum[c] <=> mal_L[c]
glgP1	pi[c] + glycogen[c] -> g1p[c]
gnd	nadp[c] + 6pgc[c] -> h[c] + nadph[c] + co2[c] + ru5p_D[c]
hemA	h[c] + nadph[c] + glutrna[c] -> nadp[c] + trnaglu[c] + glu1sa[c]
hemB	2 5aop[c] <=> h[c] + 2 h2o[c] + ppbng[c]
ilvA_ile	thr_L[c] -> nh3[c] + 2obut[c]
mdh	h[c] + nadh[c] + oaa[c] -> nad[c] + mal_L[c]
metY	h2s[c] + achms[c] <=> h[c] + ac[c] + hcys_L[c]
nrdF_4	trdrd[c] + udp[c] -> h2o[c] + trdox[c] + dudp[c]
opcA	h2o[c] + 6pgl[c] -> 6pgc[c]
pmmB	g1p[c] <=> g6p[c]
pqo	h2o[c] + pyr[c] + q8[c] -> co2[c] + ac[c] + q8h2[c]
pta	3 h[c] + pi[c] + accoa[c] <=> actp[c] + coa[c]
pyc	atp[c] + pyr[c] + hco3[c] -> 2 h[c] + adp[c] + pi[c] + oaa[c]
rpe	ru5p_D[c] <=> xu5p_D[c]
sdhCAB	2 h[e] + q8[c] + suc[c] <=> 2 h[c] + q8h2[c] + fum[c]
so3_t_ATP	atp[c] + h2o[c] + so3[e] -> h[c] + adp[c] + pi[c] + so3[c]
tal	g3p[c] + s7p[c] <=> f6p[c] + e4p[c]
tkt_1	r5p[c] + xu5p_D[c] <=> g3p[c] + s7p[c]
tkt_2	xu5p_D[c] + e4p[c] <=> f6p[c] + g3p[c]
xylB	atp[c] + xyl_D[c] -> h[c] + adp[c] + xu5p_D[c]
zwf	g6p[c] + nadp[c] -> h[c] + nadph[c] + 6pgl[c]

## Sheet: Subsystems enrichment
Central Carbon Metabolism	34.2857				Central Carbon Metabolism	34.2857
Alternate carbon metabolism	15.3846				Alternate carbon metabolism	15.3846
Anaplerotic reactions	10				Anaplerotic reactions	10
Threonine, lysine and methionine metabolism	9.09091				Threonine, lysine and methionine metabolism	9.09091
Unassigned	8.57143				Oxidative phosphorylation	7.69231
Oxidative phosphorylation	7.69231				Alanine, aspartate, valine and (isso)leucine metabolism	4
Alanine, aspartate, valine and (isso)leucine metabolism	4				Cofactors and folate	3.27869
Cofactors and folate	3.27869				Nucleotide Biosynthesis	1.42857
Nucleotide Biosynthesis	1.42857				Unassigned	8.57143
Transport	0.632911
Cysteine, glycine and serine metabolism	0
Glutamate, arginine and proline metabolism	0
Cell wall and membrane	0
Histidine and aromatic aminoacids metabolism	0
Unidentified:heterologous	0

## Sheet: Subsystems enrichment (2)
					Central Carbon Metabolism	9.58286
					Anaplerotic reactions	2.795
					Threonine, lysine and methionine metabolism	2.54091
					Alanine, aspartate, valine and (isso)leucine metabolism	4
					Alternate carbon metabolism	1.118
					Unassigned	1.59714

## Sheet: All KO combinations
		method	biomass	minimal target	maximal target	distance to Wt	PG	PE	QG	QE	method	biomass	minimal target	maximal target	distance to Wt	PG	PE	QG	QE
ackA	metY	optknock	0.322449	0	0.5	399.505	0.117167	0.0741757	0.159878	0.0779217
pta	ilvA_ile	screening max	0.204531	0	0.5	404.079	0.273116	0.243154	0.172085	0.119666
pta	metY	screening max	0.322449	0	0.5	399.505	0.26523	0.234161	0.172085	0.119666
ackA	ilvA_ile	screening max	0.204531	0	0.5	404.079	0.432704	0.41386	0.172085	0.128528
ackA	metY	screening max	0.322449	0	0.5	399.505	0.389148	0.365645	0.172085	0.128528
sdhCAB	ddh	screening max	0.211931	0	0.5	544.837	0.553636	0.544277	0.172085	0.128528
fumC	FUM_d	screening max	0.201914	0	0.5	365.825	0.508669	0.495453	0.172085	0.128528
mdh	pyc	screening max	0.230752	0	0.489198	39.0802	0.548627	0.537723	0.172085	0.128528
pyc	zwf	screening max	0.132325	0	0.5	564.822	0.825243	0.830021	0.172085	0.128528
pyc	opcA	screening max	0.132325	0	0.5	564.822	0.852409	0.857964	0.172085	0.128528
pyc	gnd	screening max	0.132325	0	0.5	564.822	0.872824	0.878413	0.172085	0.128528
pyc	rpe	screening max	0.157492	0	0.5	441.154	0.794035	0.798557	0.172085	0.128528
pyc	tkt_1	screening max	0.14595	0	0.5	531.972	0.850237	0.855307	0.172085	0.128528
pyc	tal	screening max	0.14595	0	0.5	531.972	0.887901	0.893969	0.172085	0.128528
pyc	tkt_2	screening max	0.171017	0	0.5	413.243	0.829281	0.833968	0.172085	0.128528
pyc	pmmB	screening max	0.188067	0	0.173809	46.7257	0.724974	0.724889	0.172085	0.128528
pyc	ACC_glycogen_c	screening max	0.147197	0	0.252365	78.4539	0.789333	0.792003	0.172085	0.128528
MAL_d	FUM_d	screening max	0.184681	0	0.5	42.9207	0.668268	0.666159	0.172085	0.128528

## Sheet: Best KO combinations
	Growth rate (h-1)	min Nar (mmol/gDCW/h)	max Nar (mmol/gDCW/h)	distance to WT (mmol/gDCW/h)	PG	PE	QG	QE	Method
wild-type	0.4951	0	0.5
ΔackA ΔmetY	0.322449	0	0.5	399.505	0.117167	0.0741757	0.159878	0.0779217	Optknock
Δpta ΔilvA_ile	0.204531	0	0.5	404.079	0.273116	0.243154	0.172085	0.119666	screening OptKnock
Δpta ΔmetY	0.322449	0	0.5	399.505	0.26523	0.234161	0.172085	0.119666	screening OptKnock
ΔackA ΔilvA_ile	0.204531	0	0.5	404.079	0.432704	0.41386	0.172085	0.128528	screening OptKnock				14 Kos				14 Kos
ΔackA ΔmetY	0.322449	0	0.5	399.505	0.389148	0.365645	0.172085	0.128528	screening OptKnock
ΔsdhCAB Δddh	0.211931	0	0.5	544.837	0.553636	0.544277	0.172085	0.128528	screening OptKnock
Δmdh Δpyc	0.230752	0	0.489198	39.0802	0.548627	0.537723	0.172085	0.128528	screening OptKnock
Δpyc Δzwf	0.132325	0	0.5	564.822	0.825243	0.830021	0.172085	0.128528	screening OptKnock
Δpyc ΔopcA	0.132325	0	0.5	564.822	0.852409	0.857964	0.172085	0.128528	screening OptKnock
Δpyc Δgnd	0.132325	0	0.5	564.822	0.872824	0.878413	0.172085	0.128528	screening OptKnock
Δpyc Δrpe	0.157492	0	0.5	441.154	0.794035	0.798557	0.172085	0.128528	screening OptKnock
Δpyc Δtkt_1	0.14595	0	0.5	531.972	0.850237	0.855307	0.172085	0.128528	screening OptKnock
Δpyc Δtal	0.14595	0	0.5	531.972	0.887901	0.893969	0.172085	0.128528	screening OptKnock
Δpyc Δtkt_2	0.171017	0	0.5	413.243	0.829281	0.833968	0.172085	0.128528	screening OptKnock
Δpyc ΔpmmB	0.188067	0	0.173809	46.7257	0.724974	0.724889	0.172085	0.128528	screening OptKnock

## Sheet: table
Strain	Growth rate (h-1)	min Nar (mmol/gDCW/h)	max Nar (mmol/gDCW/h)	distance to WT (mmol/gDCW/h)	p-value	q-value	Method
wild-type	0.50	0	0
ΔackA ΔmetY	0.32	0	0.50	400	0.0742	0.0779	Optknock
Δpta ΔilvA	0.20	0	0.50	404	0.2432	0.1197	OptKnock screening
Δpta ΔmetY	0.32	0	0.50	400	0.2342	0.1197
ΔackA ΔilvA	0.20	0	0.50	404	0.4139	0.1285
ΔackA ΔmetY	0.32	0	0.50	400	0.3656	0.1285
ΔsdhCAB Δddh	0.21	0	0.50	545	0.5443	0.1285
Δmdh Δpyc	0.23	0	0.49	39	0.5377	0.1285
Δpyc Δzwf	0.13	0	0.50	565	0.8300	0.1285
Δpyc ΔopcA	0.13	0	0.50	565	0.8580	0.1285
Δpyc Δgnd	0.13	0	0.50	565	0.8784	0.1285
Δpyc Δrpe	0.16	0	0.50	441	0.7986	0.1285
Δpyc Δtkt_1	0.15	0	0.50	532	0.8553	0.1285
Δpyc Δtal	0.15	0	0.50	532	0.8940	0.1285
Δpyc Δtkt_2	0.17	0	0.50	413	0.8340	0.1285
Δpyc ΔpmmB	0.19	0	0.17	47	0.7249	0.1285

## Sheet: Reactions and genes
Reaction name	Enzyme name	EC	Reaction catalyzed	Gene	Pathway
zwf	Glucose-6-phosphate 1-dehydrogenase	1.1.1.49	D-glucose 6-phosphate + NADP+ → 6-phospho D-glucono-1,5-lactone + NADPH + H+	zwf	Pentose phosphate pathway
opcA	6-phosphogluconolactonase/Glucosamine-6- phosphate isomerase/deaminase	3.1.1.31	6-phospho D-glucono-1,5-lactone + H2O → D-gluconate 6-phosphate + H+	devB
gnd	6-phosphogluconate dehydrogenase	1.1.1.44	D-gluconate 6-phosphate + NADP+ → D-ribulose 5-phosphate + CO2 + NADPH	gnd
rpe	Pentose-5-phosphate-3-epimerase	5.1.3.1	D-ribulose 5-phosphate → D-xylulose 5-phosphate	rpe	Pentose phosphate pathway (Non-oxidative)
tkt_1	Transketolase	2.2.1.1	D-ribose 5-phosphate + D-xylulose 5-phosphate → D-sedoheptulose 7-phosphate + D-glyceraldehyde 3-phosphate	tkt
tkt_2	Transketolase	2.2.1.1.	D-erythrose 4-phosphate + D-xylulose 5-phosphate → β-D-fructofuranose 6-phosphate + D-glyceraldehyde 3-phosphate	tkt
ackA	Acetate kinase	2.7.2.1	ADP + acetyl phosphate → ATP + acetate	ackA	Acetate metabolism
pta	Phosphotransacetylase	2.3.1.8	Acetyl-CoA + phosphate → acetyl phosphate + coA	pta
sdhCAB	Succinate dehydrogenase	1.3.5.1	Succinate + quinone → fumarate[in] + quinol	sdhA, sdhB, sdhC	TCA / Glyoxylate
mdh	Malate dehydrogenase	1.1.1.37	Malate + NAD+ ↔ oxaloacetate + NADH + H+	mdh
pyc	Pyruvate carboxylase	6.4.1.1	pyruvate + hydrogen carbonate + ATP → oxaloacetate + ADP + phosphate + H+	pyc	Anaplerosis
metY	O-acetylhomoserine sulfhydrylase	2.5.1.49	O-acetyl-L-homoserine + hydrogen sulfide → L-homocysteine + acetate + H+	metY	Methionine synthesis
ilvA_ile	Threonine dehydratase	4.3.1.19	L-threonine → 2-oxobutanoate + NH4	ilvA	Isoleucine synthesis
ddh	Meso-diaminopimelate d-dehydrogenase	1.4.1.16	Meso-diaminopimelate + NADP+ + H2O ⇄-2-Amino-6-oxopimelate+ ammonium + NADPH + H+	ddh	Lysine synthesis
pmmB	Phosphomannomutase	5.4.2.2	α-D-glucose 1-phosphate ⇄ D-glucose 6-phosphate	pmmB	Glycogen metabolism
